# Supplementary material for: Corticospinal excitability measurements using transcranial magnetic stimulation are valid with intramuscular electromyography
Source: PLoS One. 2017 Feb 23;12(2):e0172152. doi: 10.1371/journal.pone.0172152 (PMC5322963; doi:10.1371/journal.pone.0172152)
Supplement: S1 Appendix — Data for outcomes at both pretest and posttest are provided for sEMG and fEMG. Tabs include separate outcomes: Short-interval intracortical inhibition (SICI), intracortical facilitation (ICF), cortical silent period (CSP). (XLSX) [file pone.0172152.s001.xlsx]

## Sheet: SICI
Subject	Trial	sEMG_SICI/SP_pretest	sEMG_SICI/SP_posttest	fEMG_SICI/SP_pretest	fEMG_SICI/SP_posttest
1	1	0.635956	0.806253	0.773813	0.352527
1	2	0.0612234	0.0387016	0.281638	0.0172684
1	3	0.0117579	0.0993037	0.0091223	0.0179885
1	4	0.273837	0.212803	0.395809	0.363287
1	5	0.015199	0.0659482	0.00818007	0.0201621
1	6	0.0213157	0.107524	0.00939745	0.373559
1	7	0.0143276	0.40217	0.00942553	0.53866
1	8	0.0891751	0.0298516	0.288959	0.0175971
1	9	0.0601902	0.0237905	0.0092386	0.0169247
1	10	0.105909	0.0687862	0.0174549	0.0333838
2	1	3.38239	0.174918	2.5148	0.0968933
2	2	0.272322	0.0446289	0.392354	0.018365
2	3	1.27631	0.475648	1.48936	0.508965
2	4	1.62882	0.955366	1.48288	1.07145
2	5	2.01788	0.0878218	1.54586	0.0187059
2	6	1.40322	0.0164972	1.15261	0.0191744
2	7	0.0746	0.305979	0.0166224	0.470064
2	8	0.199747	0.293199	0.245862	0.214503
2	9	0.154146	1.4649	0.246377	1.69174
2	10	0.0545031	2.78075	0.0148706	2.34724
3	1	0.074921	0.0269976	0.0163335	0.0125646
3	2	0.00813665	0.00972974	0.00944047	0.0126823
3	3	0.0106206	0.0106741	0.0097441	0.014538
3	4	0.0111175	0.00928199	0.0084216	0.0148896
3	5	0.00816706	0.011908	0.00866534	0.0146427
3	6	0.0355846	0.286684	0.00802141	0.368212
3	7	0.00835011	0.193964	0.00826628	0.18687
3	8	0.0146529	0.0490593	0.0259312	0.0130572
3	9	0.370682	0.317063	1.02351	0.377151
3	10	0.522915	0.123932	0.354233	0.0404533
4	1	0.014123	0.235115	0.0118053	0.306634
4	2	0.0788166	0.840378	0.0326957	0.852383
4	3	0.017257	0.160383	0.0116597	0.155469
4	4	0.0189783	0.586171	0.0114467	0.491512
4	5	0.173666	0.242632	0.0480545	0.239441
4	6	0.0148091	0.0672464	0.0113448	0.0952043
4	7	0.105931	0.0930862	0.334148	0.183002
4	8	0.0154805	0.0458254	0.0113065	0.129789
4	9	0.0142725	0.0254291	0.0124481	0.128613
4	10	0.0869719	0.0606564	0.397253	0.176656
5	1	0.229067	0.0248349	0.192963	0.0166045
5	2	0.0173957	0.0206374	0.0507801	0.0175121
5	3	0.0373707	0.016347	0.167982	0.0149162
5	4	0.0201704	0.018255	0.00476406	0.0181883
5	5	0.0147492	0.0199004	0.00480193	0.0205136
5	6	0.0191089	0.0279055	0.00413074	0.018954
5	7	0.0276349	0.682535	0.0987734	1.08901
5	8	0.0183971	0.0215074	0.00413517	0.0171117
5	9	0.0139129	0.0241111	0.00346634	0.0152551
5	10	0.0178087	0.0134925	0.0211471	0.0155995
6	1	0.211832	0.324407	0.141537	0.146764
6	2	0.242828	0.868162	0.208921	1.00286
6	3	1.12209	0.220735	0.832184	0.126881
6	4	0.399751	0.171146	0.553126	0.128884
6	5	0.142971	0.129396	0.129081	0.141316
6	6	0.343976	0.881696	0.12707	1.33996
6	7	0.43487	0.852305	0.205075	0.50583
6	8	0.415811	0.615474	0.539808	0.560219
6	9	0.32825	0.0621565	0.146755	0.106261
6	10	0.405811	0.300729	0.167756	0.563154
7	1	0.609874	0.0313634	0.565034	0.0247496
7	2	0.0652249	0.0200053	0.0240799	0.0219104
7	3	0.0154917	0.223156	0.0719197	0.0311695
7	4	0.0218858	0.206441	0.0176671	0.0261523
7	5	0.0262123	1.49824	0.019729	1.82048
7	6	0.127737	0.093584	0.0192806	0.0228948
7	7	0.00999745	0.390842	0.017581	0.035778
7	8	0.00950164	0.201435	0.018807	0.0264431
7	9	0.0962144	0.0797151	0.0316578	0.0270676
7	10	0.149255	0.13174	0.0733906	0.0236324
8	1	0.630477	0.708157	0.893709	0.820717
8	2	0.136769	0.924003	0.475633	0.998792
8	3	0.0928539	0.0132331	0.488213	0.0503067
8	4	0.810739	0.483663	1.03092	0.567691
8	5	0.0725764	0.203646	0.48685	0.223122
8	6	0.171917	0.016092	0.483918	0.0546529
8	7	0.124841	0.0360358	0.493988	0.0926365
8	8	0.0736373	0.389371	0.477872	0.429909
8	9	1.11258	0.124391	1.23065	0.104243
8	10	0.281414	0.309049	0.489679	0.159723
9	1	0.255434	0.209361	0.0441625	0.740243
9	2	0.603977	0.360112	0.0492708	0.146299
9	3	1.4755	0.181049	0.58502	0.0217655
9	4	0.441436	0.0969009	0.0393666	0.0203453
9	5	0.686332	0.052558	0.0444285	0.0203315
9	6	0.831918	0.101223	0.249363	0.0199205
9	7	0.803054	0.118634	0.0527657	0.0198625
9	8	0.456998	0.0828672	0.0370108	0.0206505
9	9	0.293672	0.252188	0.0360841	0.131658
9	10	0.319007	0.155429	0.0424084	0.0190167
10	1	0.410197	0.0350888	0.047312	0.0313012
10	2	0.222915	0.013306	0.0323913	0.0207101
10	3	0.462986	0.271269	0.0559588	0.0588739
10	4	0.0855378	0.235871	0.0409565	0.0425518
10	5	0.214777	0.179142	0.0322048	0.0368117
10	6	0.610833	0.177614	0.975542	0.0507495
10	7	0.0879671	0.188865	0.093817	0.0504037
10	8	0.226658	0.185134	0.0329473	0.043799
10	9	0.212996	0.17311	0.03729	0.387508
10	10	0.399199	0.206714	0.0451924	0.0496837

## Sheet: ICF
Subject	Trial	sEMG_ICF/SP_pretest	sEMG_ICF/SP_posttest	fEMG_ICF/SP_pretest	fEMG_ICF/SP_posttest
1	1	0.150364	2.4337	0.282903	2.80336
1	2	1.12335	0.815921	1.68312	1.37881
1	3	0.673305	2.43813	0.682953	1.72359
1	4	0.140055	1.29267	0.276152	1.22223
1	5	0.403559	1.0472	0.495693	0.825441
1	6	0.751962	2.52531	0.416471	2.03332
1	7	0.0755724	0.690035	0.283369	0.372423
1	8	0.608562	0.134072	1.35182	0.362403
1	9	0.117209	1.5026	0.268801	1.13698
1	10	0.983688	0.719783	1.28791	1.32377
2	1	4.74137	0.467905	2.34997	0.71347
2	2	0.111057	1.76877	0.0187244	0.906759
2	3	1.75533	0.234064	1.73805	0.0234336
2	4	2.70262	0.762033	1.77894	0.770457
2	5	0.177727	0.160369	0.227752	0.14061
2	6	1.31374	0.066204	1.49481	0.223549
2	7	0.541708	0.0275578	0.82337	0.0176728
2	8	0.984138	0.445377	1.02074	0.333328
2	9	1.49221	0.592154	2.20703	0.641486
2	10	1.22199	0.0562488	1.27891	0.222885
3	1	0.789871	2.63362	0.90322	1.94961
3	2	2.74539	0.636128	2.3285	0.906825
3	3	1.14916	1.00344	0.962742	1.42571
3	4	2.17477	0.580058	1.19307	1.06096
3	5	0.74998	2.19565	1.0746	3.8262
3	6	1.36173	2.28484	1.1026	5.34142
3	7	1.55553	0.908161	1.26206	1.13313
3	8	1.74762	1.36803	1.1743	0.931903
3	9	0.454314	2.11574	0.416366	2.31739
3	10	1.67642	1.86356	1.31195	1.53337
4	1	0.32761	0.887275	0.327339	0.848437
4	2	0.662749	1.46406	0.61182	1.02469
4	3	0.467896	1.3004	0.278593	1.03163
4	4	1.37453	1.35924	1.60531	1.59869
4	5	0.887692	1.25724	1.30293	1.07518
4	6	1.34351	1.08652	1.49277	1.08815
4	7	1.23907	0.621121	0.876643	0.459381
4	8	1.02341	0.669494	0.704605	0.53546
4	9	0.116807	0.525492	0.382917	0.616323
4	10	1.3701	0.745666	1.31814	0.546291
5	1	1.18927	1.20965	1.0722	1.44192
5	2	1.59058	1.13749	1.25001	0.78721
5	3	1.23292	1.41291	1.34935	1.46224
5	4	1.20608	1.48699	1.47215	1.27869
5	5	0.978814	0.59354	0.990917	0.498036
5	6	0.382716	4.992	0.335383	3.41908
5	7	0.997204	1.91473	1.13058	1.72517
5	8	0.995121	4.23728	1.10074	2.3086
5	9	1.00784	1.80213	1.26544	0.969608
5	10	1.08205	0.814487	1.31038	0.908756
6	1	0.848856	1.89236	1.13348	1.55737
6	2	0.960082	1.13973	0.864908	1.01902
6	3	2.06196	1.84777	1.78042	1.98702
6	4	0.684303	0.838786	0.51586	0.67216
6	5	1.07558	0.646237	1.0219	0.71923
6	6	0.684424	1.05811	0.608656	0.927815
6	7	0.553094	1.13743	0.19633	1.01025
6	8	0.645088	0.839208	0.597718	0.89854
6	9	0.539946	0.876469	0.421699	1.48896
6	10	0.534802	1.82895	0.187903	1.59513
7	1	2.95696	0.474821	2.3954	0.0371
7	2	0.959377	0.434531	0.712926	0.408134
7	3	2.72079	0.788309	2.18485	0.468696
7	4	0.79758	0.774581	1.96465	0.710495
7	5	3.43458	0.459812	2.05945	0.0498068
7	6	1.24049	0.503966	1.67361	0.0293373
7	7	0.474682	1.92165	0.529133	1.65312
7	8	0.661328	2.12486	0.616483	2.61594
7	9	1.17807	0.827756	0.890968	1.32406
7	10	0.422643	1.55023	0.155569	3.5095
8	1	2.89495	2.0285	2.45837	1.78541
8	2	4.36653	2.53112	6.54248	2.03956
8	3	1.92196	2.0227	1.44079	1.95088
8	4	2.99639	1.69102	3.39488	1.2346
8	5	1.15762	1.04501	1.02195	1.69888
8	6	1.40826	1.8919	2.22919	2.00523
8	7	2.61635	1.52632	1.77261	1.06595
8	8	3.68298	1.13041	2.22478	1.18092
8	9	1.77245	1.86472	2.72097	1.45199
8	10	5.78732	1.1962	9.51438	1.46904
9	1	1.42708	2.05122	1.76703	2.90067
9	2	2.48097	2.2989	2.47585	2.88498
9	3	1.35126	1.73181	0.851676	2.17416
9	4	1.7794	1.92105	2.15459	1.92391
9	5	2.23886	3.09437	5.41304	3.06244
9	6	1.39297	1.68211	2.54168	2.79268
9	7	1.21427	1.03204	0.304139	1.21983
9	8	1.53802	0.788843	0.297659	0.842898
9	9	1.10557	0.338126	0.270943	0.277904
9	10	1.03445	2.3484	1.89092	2.87828
10	1	1.00335	1.0322	1.00054	0.879051
10	2	1.35659	0.738792	1.21654	0.381846
10	3	1.51173	0.71852	0.987677	0.732641
10	4	2.058	0.890407	2.26065	0.651448
10	5	1.33135	0.932501	0.755792	0.411542
10	6	1.30689	0.839805	0.989835	0.697085
10	7	1.80043	1.22395	1.99693	0.768259
10	8	1.41374	0.737104	1.13437	0.629918
10	9	2.56306	1.19074	2.52595	0.882728
10	10	1.24029	0.798042	1.1369	0.529356

## Sheet: CSP
Subject	Trial	sEMG_CSPpretest	fEMG_CSPprettest	sEMG_CSPposttest	fEMG_CSPposttest
1	1	151.2	149	152.4	134.7
1	2	160.3	160.4	115.9	114.5
1	3	136.7	141.7	140.8	128.5
1	4	155.5	160.6	128.1	128.5
1	5	156.4	155.9	114.9	115.6
1	6	174.5	170	128.6	131.7
1	7	157.5	159.2	164.2	165
1	8	170.6	171.8	123.2	124
1	9	154	157.6	129.2	129.2
1	10	171.7	171.4	145.6	131
2	1	89	89.78	103.2	112.6
2	2	94.63	91.34	150.6	125.7
2	3	92.91	93.22	95.41	103.1
2	4	91.03	94.47	110.2	91.66
2	5	87.91	89.78	100.9	95.09
2	6	95.56	96.03	102.6	104.9
2	7	98.84	94.78	112.9	98.53
2	8	101.8	101.2	118.1	104.9
2	9	99.94	98.53	161.8	105.4
2	10	100.6	110.4	124.8	115.9
3	1	205.1	204.6	209.9	210.1
3	2	193.8	169.3	212.3	211.8
3	3	193.4	190.2	223.1	218.4
3	4	209.6	189.6	212.7	211.7
3	5	183.7	179.2	207.9	208.1
3	6	196.2	204.6	211	209.8
3	7	167.6	164.2	207.9	207.4
3	8	201.2	198.4	203.5	200.9
3	9	201.2	199	196.3	198.7
3	10	190.9	186.7	191	190.9
4	1	150.1	154	186.8	191.8
4	2	153.4	157.7	201.3	201.3
4	3	158.1	158.1	192.6	193.2
4	4	156.5	164.2	186	188.7
4	5	143.5	151	188.5	189.8
4	6	148.4	149.2	192.9	194.5
4	7	154.5	155.6	197.4	201.3
4	8	146.2	150.7	187.3	189.6
4	9	163.2	164.5	186.5	188.7
4	10	142.7	143.7	184.5	186.7
5	1	189.9	186.8	157.4	159.2
5	2	181.7	168.5	152.1	150.4
5	3	166.3	166.2	145.8	145.7
5	4	183.7	179.3	152.1	153.7
5	5	176.7	174.2	152.1	151.3
5	6	183.4	179.9	155.2	153.5
5	7	191	188.4	159.2	160.4
5	8	196.2	200.4	163.7	150.1
5	9	179.8	173.7	162.9	164.2
5	10	168.5	164.8	161	161.3
6	1	159.6	166.8	157.1	158.8
6	2	97.91	132.7	160.2	161.7
6	3	149.9	152	165.7	162.6
6	4	131.7	132.3	144.5	144.8
6	5	143.2	141.2	147.6	146.8
6	6	149	146.6	167.7	169.6
6	7	152	151.3	167	169.6
6	8	133.1	132.4	142.3	139.2
6	9	128.1	154.6	152	149.8
6	10	99	105.2	148.5	150.9
7	1	101.7	110.2	126.2	130.2
7	2	70.25	70.41	124.5	126.7
7	3	78.53	74.78	124.5	127.4
7	4	117.6	87.91	124.3	124.3
7	5	129.2	74.31	95.41	126
7	6	123.5	114.6	120.2	122.9
7	7	74.94	78.69	134.8	133.8
7	8	69.78	73.53	127.3	129.9
7	9	119.9	121.2	128.7	129.6
7	10	71.03	71.81	117.3	122.3
8	1	117.3	114.3	147.9	156.7
8	2	113.5	109.3	156.3	167.4
8	3	99.78	102.3	161.2	157.9
8	4	121.2	122.4	161.2	156
8	5	117.1	112.7	147	148.1
8	6	101.3	102.6	159	160.6
8	7	103.8	105.1	144.3	142.3
8	8	119.3	112.3	173.5	174.6
8	9	103.1	103.8	151.8	152.6
8	10	114.8	113.5	157	157.7
9	1	211	220.1	200.7	195.9
9	2	218.4	217.9	209.5	211.7
9	3	208.4	207	213.7	211.5
9	4	202.9	205.4	208.8	206
9	5	207	206.7	209	212.9
9	6	210.6	207.9	212	212.6
9	7	196	197.9	190.6	197.6
9	8	211.7	202.1	107.3	205.9
9	9	204.5	219.3	210.1	207.7
9	10	233.1	213.7	206.8	209
10	1	182.7	184.6	185.4	164
10	2	150.4	109.5	198.1	183.4
10	3	170.1	150.4	202.3	178.1
10	4	147.1	136.3	181.7	182.9
10	5	174.5	155.2	183.7	185.2
10	6	154.3	109.6	178.1	185.6
10	7	142.6	142.7	168.5	166.8
10	8	147.4	145.9	169.2	174.6
10	9	172.3	173.4	181.7	176
10	10	153.7	157.7	166.7	170.6
